# Supplementary material for: Claudin5 protects the peripheral endothelial barrier in an organ and vessel-type-specific manner
Source: eLife. 2022 Jul 21;11:e78517. doi: 10.7554/eLife.78517 (PMC9348850; doi:10.7554/eLife.78517)
Supplement: Figure 1—source data 1. [file elife-78517-fig1-data1.xlsx]

## Sheet: Artery
Symbol

## Sheet: Artery-Capillary
Symbol

## Sheet: Capillary
Symbol

## Sheet: Capillary-Vein
Symbol

## Sheet: Vein
Symbol
